# Supplementary material for: Pharmacological Strategies for Preventing Postoperative Recurrence in Crohn’s Disease: A Systematic Review and Network Meta-Analysis of Randomized Controlled Trials
Source: Medicina (Kaunas). 2026 May 5;62(5):883. doi: 10.3390/medicina62050883 (PMC13208836; doi:10.3390/medicina62050883)
Supplement: Supplementary file 1 [file medicina-62-00883-s001.zip]

Archive with 11 entries (11 files):
- Supplementary Figure S1 Consistency.tiff
- Supplementary Figure S2 CRForest-fixed.tiff
- Supplementary Figure S3 PP-League.tiff
- Supplementary Figure S4 AD-league.tiff
- Supplementary File S1 ROB2.xlsx
- Supplementary File S2 CR-CINeMA-League.xlsx
- Supplementary File S3 CR-GRADE.xlsx
- Supplementary File S4 ER-CINeMA-Leagure.xlsx
- Supplementary File S5 ER-GRADE.xlsx
- Supplementary Table S1 Search Strategy.docx
- Supplementary Table S2 Clinical Recurrence Definition.docx
