# Supplementary material for: Pharmacological Strategies for Preventing Postoperative Recurrence in Crohn’s Disease: A Systematic Review and Network Meta-Analysis of Randomized Controlled Trials
Source: Medicina (Kaunas). 2026 May 5;62(5):883. doi: 10.3390/medicina62050883 (PMC13208836; doi:10.3390/medicina62050883)
Supplement: Supplementary file 1 [file medicina-62-00883-s001.zip › Supplementary File S1 ROB2.xlsx]

## Sheet: Figure
Study ID	D1	D2	D3	D4	D5	Overall
Zhu W 2015									Low risk
SAVARINO E 2013									Some concerns
RUTGEERTS P 2005									High risk
REINISCH W 2010
MARTEAU P 2006								D1	Randomisation process
MANOSA M 2004								D2	Deviations from the intended interventions
LóPEZ-SANROMáN A 2017								D3	Missing outcome data
LIAO N S 2009								D4	Measurement of the outcome
HIRSCH A 2023								D5	Selection of the reported result
HELLERS G 1999
FUKUSHIMA K 2015
DUAN M 2024
DESREUMAUX P
DE BRUYN J R 2018
D'HAENS G R 2008
D'HAENS G
COTTONE M 2009
CAPRILLI R 1994
ARNOTT I 2016
ARMUZZI A 2013
ARDIZZONE S 2004
DUMOIS R A 2001
DE BRUYN J
CAPRILLI R 2003
BERGMAN L 1976
LOCHS H 2000
HANAUER S B 2004
FERRANTE M 2015
EWE K 1989
EWE K 1999
COLOMBEL J 2001
BOMMELAER G 2019
McLeod, R. S. 1995
Mañosa, M 2013
Herfarth, H. H 2013
Florent, C 1996
Fedorak, R. N 2015
Tao, Q. S 2009
Ren, J 2013
Regueiro, M 2016
Prantera, C 2002
Yoshida, K 2012
Tursi, A 2014
Scapa, E 2018
Van Gossum, A 2007
