# Supplementary material for: Pharmacological Strategies for Preventing Postoperative Recurrence in Crohn’s Disease: A Systematic Review and Network Meta-Analysis of Randomized Controlled Trials
Source: Medicina (Kaunas). 2026 May 5;62(5):883. doi: 10.3390/medicina62050883 (PMC13208836; doi:10.3390/medicina62050883)
Supplement: Supplementary file 1 [file medicina-62-00883-s001.zip › Supplementary File S2 CR-CINeMA-League.xlsx]

## Sheet: Supplementary File 2 CR-CINeMA-
5_ASA_High	0.873 (0.593, 1.286)	3.642 (1.104, 12.016)	7.524 (2.091, 27.067)	1.233 (0.659, 2.307)	3.260 (1.200, 8.860)	0.712 (0.415, 1.222)	0.682 (0.486, 0.957)	0.877 (0.467, 1.647)	1.155 (0.748, 1.785)	0.734 (0.519, 1.037)	1.991 (0.838, 4.729)	0.746 (0.635, 0.877)	1.057 (0.852, 1.309)	1.088 (0.641, 1.847)	0.771 (0.326, 1.822)	0.757 (0.451, 1.270)
1.145 (0.778, 1.686)	5_ASA_Low	4.171 (1.196, 14.538)	8.617 (2.281, 32.554)	1.412 (0.686, 2.905)	3.734 (1.291, 10.797)	0.816 (0.427, 1.558)	0.781 (0.477, 1.278)	1.005 (0.487, 2.073)	1.323 (0.753, 2.323)	0.840 (0.511, 1.382)	2.280 (0.894, 5.814)	0.855 (0.577, 1.265)	1.210 (0.797, 1.837)	1.246 (0.749, 2.074)	0.883 (0.348, 2.241)	0.867 (0.462, 1.626)
0.275 (0.083, 0.906)	0.240 (0.069, 0.836)	ADA	2.066 (0.362, 11.791)	0.338 (0.090, 1.278)	0.895 (0.191, 4.207)	0.196 (0.053, 0.718)	0.187 (0.055, 0.641)	0.241 (0.064, 0.911)	0.317 (0.092, 1.089)	0.202 (0.059, 0.691)	0.547 (0.126, 2.365)	0.205 (0.062, 0.676)	0.290 (0.088, 0.954)	0.299 (0.082, 1.091)	0.212 (0.049, 0.914)	0.208 (0.057, 0.756)
0.133 (0.037, 0.478)	0.116 (0.031, 0.438)	0.484 (0.085, 2.763)	ADA_Plus_Metronidazole	0.164 (0.040, 0.672)	0.433 (0.195, 0.964)	0.095 (0.024, 0.373)	0.091 (0.025, 0.334)	0.117 (0.028, 0.479)	0.154 (0.040, 0.583)	0.098 (0.026, 0.361)	0.265 (0.098, 0.713)	0.099 (0.028, 0.354)	0.140 (0.039, 0.506)	0.145 (0.037, 0.572)	0.102 (0.022, 0.472)	0.101 (0.026, 0.393)
0.811 (0.434, 1.518)	0.708 (0.344, 1.458)	2.955 (0.783, 11.154)	6.104 (1.489, 25.031)	AZA_Plus_Curcumin	2.645 (0.827, 8.460)	0.578 (0.257, 1.298)	0.553 (0.277, 1.104)	0.712 (0.309, 1.640)	0.937 (0.446, 1.968)	0.595 (0.297, 1.193)	1.615 (0.565, 4.620)	0.605 (0.324, 1.130)	0.857 (0.476, 1.544)	0.883 (0.400, 1.950)	0.625 (0.219, 1.788)	0.614 (0.277, 1.359)
0.307 (0.113, 0.834)	0.268 (0.093, 0.774)	1.117 (0.238, 5.249)	2.308 (1.037, 5.134)	0.378 (0.118, 1.209)	AZA_Plus_Metronidazole	0.218 (0.072, 0.666)	0.209 (0.074, 0.587)	0.269 (0.084, 0.862)	0.354 (0.122, 1.031)	0.225 (0.080, 0.634)	0.611 (0.340, 1.096)	0.229 (0.085, 0.615)	0.324 (0.119, 0.883)	0.334 (0.109, 1.022)	0.236 (0.064, 0.868)	0.232 (0.077, 0.700)
1.404 (0.818, 2.408)	1.226 (0.642, 2.342)	5.114 (1.393, 18.771)	10.563 (2.679, 41.646)	1.731 (0.771, 3.887)	4.578 (1.502, 13.954)	Budesonide	0.957 (0.528, 1.734)	1.232 (0.547, 2.773)	1.622 (0.842, 3.123)	1.030 (0.566, 1.875)	2.796 (1.034, 7.561)	1.048 (0.626, 1.753)	1.483 (0.851, 2.584)	1.528 (0.728, 3.205)	1.082 (0.402, 2.911)	1.062 (0.521, 2.165)
1.467 (1.045, 2.059)	1.281 (0.783, 2.097)	5.343 (1.561, 18.294)	11.039 (2.990, 40.748)	1.809 (0.905, 3.612)	4.784 (1.703, 13.434)	1.045 (0.577, 1.894)	Corticosteroids_Plus_SASP	1.287 (0.643, 2.578)	1.695 (1.025, 2.803)	1.077 (0.703, 1.650)	2.922 (1.185, 7.200)	1.095 (0.813, 1.475)	1.550 (1.078, 2.229)	1.597 (0.867, 2.939)	1.131 (0.462, 2.770)	1.110 (0.625, 1.973)
1.140 (0.607, 2.140)	0.995 (0.482, 2.054)	4.151 (1.098, 15.694)	8.576 (2.089, 35.216)	1.405 (0.610, 3.238)	3.717 (1.160, 11.907)	0.812 (0.361, 1.828)	0.777 (0.388, 1.556)	ED_AZA	1.317 (0.626, 2.772)	0.837 (0.416, 1.681)	2.270 (0.792, 6.503)	0.851 (0.454, 1.593)	1.204 (0.666, 2.177)	1.240 (0.560, 2.746)	0.879 (0.307, 2.517)	0.863 (0.389, 1.914)
0.866 (0.560, 1.337)	0.756 (0.430, 1.328)	3.153 (0.918, 10.823)	6.513 (1.715, 24.735)	1.067 (0.508, 2.240)	2.822 (0.970, 8.214)	0.617 (0.320, 1.187)	0.590 (0.357, 0.976)	0.759 (0.361, 1.599)	IFX	0.635 (0.382, 1.055)	1.724 (0.671, 4.425)	0.646 (0.431, 0.969)	0.915 (0.583, 1.436)	0.942 (0.483, 1.837)	0.667 (0.261, 1.703)	0.655 (0.346, 1.239)
1.363 (0.964, 1.925)	1.190 (0.724, 1.956)	4.962 (1.447, 17.022)	10.252 (2.773, 37.906)	1.680 (0.838, 3.365)	4.442 (1.578, 12.503)	0.970 (0.533, 1.766)	0.929 (0.606, 1.423)	1.195 (0.595, 2.402)	1.574 (0.948, 2.615)	Lactobacillus	2.713 (1.098, 6.703)	1.017 (0.749, 1.380)	1.440 (0.995, 2.083)	1.483 (0.802, 2.740)	1.050 (0.428, 2.579)	1.031 (0.578, 1.839)
0.502 (0.211, 1.193)	0.439 (0.172, 1.118)	1.829 (0.423, 7.911)	3.778 (1.403, 10.176)	0.619 (0.216, 1.770)	1.637 (0.912, 2.939)	0.358 (0.132, 0.967)	0.342 (0.139, 0.844)	0.441 (0.154, 1.262)	0.580 (0.226, 1.489)	0.369 (0.149, 0.911)	Nitroimidazoles	0.375 (0.160, 0.878)	0.531 (0.222, 1.267)	0.547 (0.201, 1.488)	0.387 (0.117, 1.285)	0.380 (0.142, 1.016)
1.340 (1.140, 1.576)	1.170 (0.790, 1.733)	4.881 (1.479, 16.111)	10.083 (2.827, 35.960)	1.652 (0.885, 3.084)	4.369 (1.626, 11.745)	0.955 (0.570, 1.597)	0.913 (0.678, 1.230)	1.176 (0.628, 2.202)	1.548 (1.032, 2.322)	0.984 (0.725, 1.335)	2.668 (1.139, 6.253)	Placebo	1.416 (1.150, 1.743)	1.458 (0.856, 2.485)	1.033 (0.444, 2.405)	1.014 (0.620, 1.658)
0.946 (0.764, 1.173)	0.826 (0.544, 1.254)	3.447 (1.048, 11.340)	7.121 (1.975, 25.675)	1.167 (0.648, 2.102)	3.086 (1.132, 8.411)	0.674 (0.387, 1.174)	0.645 (0.449, 0.928)	0.830 (0.459, 1.501)	1.093 (0.696, 1.717)	0.695 (0.480, 1.005)	1.885 (0.789, 4.500)	0.706 (0.574, 0.869)	Thiopurine_analogs	1.030 (0.606, 1.750)	0.730 (0.306, 1.742)	0.716 (0.420, 1.221)
0.919 (0.541, 1.560)	0.802 (0.482, 1.335)	3.347 (0.916, 12.222)	6.914 (1.747, 27.363)	1.133 (0.513, 2.502)	2.996 (0.978, 9.177)	0.654 (0.312, 1.373)	0.626 (0.340, 1.153)	0.806 (0.364, 1.785)	1.062 (0.544, 2.070)	0.674 (0.365, 1.246)	1.830 (0.672, 4.981)	0.686 (0.402, 1.168)	0.971 (0.571, 1.650)	Tripterygium_glycosides	0.708 (0.261, 1.923)	0.695 (0.337, 1.436)
1.297 (0.549, 3.067)	1.133 (0.446, 2.876)	4.725 (1.094, 20.403)	9.761 (2.121, 44.930)	1.599 (0.559, 4.572)	4.230 (1.152, 15.529)	0.924 (0.344, 2.485)	0.884 (0.361, 2.166)	1.138 (0.397, 3.260)	1.499 (0.587, 3.826)	0.952 (0.388, 2.338)	2.583 (0.778, 8.572)	0.968 (0.416, 2.253)	1.371 (0.574, 3.272)	1.412 (0.520, 3.833)	VDZ	0.982 (0.369, 2.609)
1.322 (0.787, 2.218)	1.154 (0.615, 2.165)	4.813 (1.323, 17.510)	9.943 (2.544, 38.869)	1.629 (0.736, 3.606)	4.309 (1.428, 12.999)	0.941 (0.462, 1.918)	0.901 (0.507, 1.601)	1.159 (0.522, 2.573)	1.527 (0.807, 2.887)	0.970 (0.544, 1.730)	2.632 (0.985, 7.034)	0.986 (0.603, 1.612)	1.396 (0.819, 2.381)	1.438 (0.697, 2.969)	1.019 (0.383, 2.708)	VitaminD
