# Supplementary material for: Pharmacological Strategies for Preventing Postoperative Recurrence in Crohn’s Disease: A Systematic Review and Network Meta-Analysis of Randomized Controlled Trials
Source: Medicina (Kaunas). 2026 May 5;62(5):883. doi: 10.3390/medicina62050883 (PMC13208836; doi:10.3390/medicina62050883)
Supplement: Supplementary file 1 [file medicina-62-00883-s001.zip › Supplementary File S3 CR-GRADE.xlsx]

## Sheet: Supplementary File 3 CR-GRADE
Comparison	Number of studies	Within-study bias	Reporting bias	Indirectness	Imprecision	Heterogeneity	Incoherence	Confidence rating	Reason(s) for downgrading
5_ASA_High:5_ASA_Low	1	No concerns	Low risk	No concerns	Major concerns	No concerns	No concerns	Low	["Imprecision"]
5_ASA_High:ADA	1	No concerns	Low risk	No concerns	No concerns	No concerns	No concerns	High	[]
5_ASA_High:Placebo	4	No concerns	Low risk	No concerns	No concerns	No concerns	No concerns	High	[]
5_ASA_High:Thiopurine_analogs	4	Some concerns	Low risk	No concerns	Some concerns	No concerns	No concerns	Low	["Within-study bias","Imprecision"]
5_ASA_High:Tripterygium_glycosides	1	No concerns	Low risk	No concerns	Major concerns	No concerns	No concerns	Low	["Imprecision"]
5_ASA_Low:Placebo	1	Some concerns	Low risk	No concerns	Major concerns	No concerns	Some concerns	Very low	["Within-study bias","Imprecision","Incoherence"]
5_ASA_Low:Tripterygium_glycosides	2	No concerns	Low risk	No concerns	Major concerns	No concerns	No concerns	Low	["Imprecision"]
ADA:IFX	1	Some concerns	Low risk	No concerns	Some concerns	No concerns	No concerns	Low	["Within-study bias","Imprecision"]
ADA:Thiopurine_analogs	1	No concerns	Low risk	No concerns	No concerns	Some concerns	No concerns	Moderate	["Heterogeneity"]
ADA_Plus_Metronidazole:AZA_Plus_Metronidazole	1	Some concerns	Low risk	No concerns	No concerns	Some concerns	No concerns	Low	["Within-study bias","Heterogeneity"]
AZA_Plus_Curcumin:Thiopurine_analogs	1	No concerns	Low risk	No concerns	Major concerns	No concerns	No concerns	Low	["Imprecision"]
AZA_Plus_Metronidazole:Nitroimidazoles	1	Some concerns	Low risk	No concerns	Some concerns	No concerns	No concerns	Low	["Within-study bias","Imprecision"]
AZA_Plus_Metronidazole:Thiopurine_analogs	1	Some concerns	Low risk	No concerns	No concerns	No concerns	No concerns	Moderate	["Within-study bias"]
Budesonide:Placebo	1	Some concerns	Low risk	No concerns	Major concerns	No concerns	No concerns	Very low	["Within-study bias","Imprecision"]
Corticosteroids_Plus_SASP:Placebo	1	Some concerns	Low risk	No concerns	Some concerns	Some concerns	No concerns	Low	["Within-study bias","Imprecision","Heterogeneity"]
ED_AZA:Thiopurine_analogs	1	Some concerns	Low risk	No concerns	Major concerns	No concerns	No concerns	Very low	["Within-study bias","Imprecision"]
IFX:Placebo	3	Some concerns	Low risk	No concerns	No concerns	No concerns	No concerns	Moderate	["Within-study bias"]
IFX:Thiopurine_analogs	1	Some concerns	Low risk	No concerns	Major concerns	No concerns	No concerns	Very low	["Within-study bias","Imprecision"]
Lactobacillus:Placebo	4	No concerns	Low risk	No concerns	Major concerns	No concerns	No concerns	Low	["Imprecision"]
Nitroimidazoles:Placebo	1	No concerns	Low risk	No concerns	No concerns	No concerns	No concerns	High	[]
Placebo:Thiopurine_analogs	2	Some concerns	Low risk	No concerns	No concerns	No concerns	No concerns	Moderate	["Within-study bias"]
Placebo:VDZ	1	No concerns	Low risk	No concerns	Major concerns	No concerns	No concerns	Low	["Imprecision"]
Placebo:VitaminD	2	No concerns	Low risk	No concerns	Major concerns	No concerns	No concerns	Low	["Imprecision"]
Thiopurine_analogs:Tripterygium_glycosides	1	Some concerns	Low risk	No concerns	Major concerns	No concerns	No concerns	Very low	["Within-study bias","Imprecision"]
5_ASA_High:ADA_Plus_Metronidazole	0	Some concerns	Low risk	No concerns	No concerns	No concerns	No concerns	Moderate	["Within-study bias"]
5_ASA_High:AZA_Plus_Curcumin	0	No concerns	Low risk	No concerns	Major concerns	No concerns	No concerns	Low	["Imprecision"]
5_ASA_High:AZA_Plus_Metronidazole	0	Some concerns	Low risk	No concerns	No concerns	No concerns	No concerns	Moderate	["Within-study bias"]
5_ASA_High:Budesonide	0	Some concerns	Low risk	No concerns	Some concerns	Some concerns	No concerns	Low	["Within-study bias","Imprecision","Heterogeneity"]
5_ASA_High:Corticosteroids_Plus_SASP	0	Some concerns	Low risk	No concerns	No concerns	No concerns	No concerns	Moderate	["Within-study bias"]
5_ASA_High:ED_AZA	0	Some concerns	Low risk	No concerns	Major concerns	No concerns	No concerns	Very low	["Within-study bias","Imprecision"]
5_ASA_High:IFX	0	Some concerns	Low risk	No concerns	Major concerns	No concerns	No concerns	Very low	["Within-study bias","Imprecision"]
5_ASA_High:Lactobacillus	0	No concerns	Low risk	No concerns	Some concerns	No concerns	No concerns	Moderate	["Imprecision"]
5_ASA_High:Nitroimidazoles	0	No concerns	Low risk	No concerns	Some concerns	Some concerns	No concerns	Moderate	["Imprecision","Heterogeneity"]
5_ASA_High:VDZ	0	No concerns	Low risk	No concerns	Major concerns	No concerns	No concerns	Low	["Imprecision"]
5_ASA_High:VitaminD	0	No concerns	Low risk	No concerns	Major concerns	No concerns	No concerns	Low	["Imprecision"]
5_ASA_Low:ADA	0	No concerns	Low risk	No concerns	No concerns	No concerns	No concerns	High	[]
5_ASA_Low:ADA_Plus_Metronidazole	0	Some concerns	Low risk	No concerns	No concerns	No concerns	No concerns	Moderate	["Within-study bias"]
5_ASA_Low:AZA_Plus_Curcumin	0	No concerns	Low risk	No concerns	Major concerns	No concerns	No concerns	Low	["Imprecision"]
5_ASA_Low:AZA_Plus_Metronidazole	0	Some concerns	Low risk	No concerns	No concerns	No concerns	No concerns	Moderate	["Within-study bias"]
5_ASA_Low:Budesonide	0	Some concerns	Low risk	No concerns	Major concerns	No concerns	No concerns	Very low	["Within-study bias","Imprecision"]
5_ASA_Low:Corticosteroids_Plus_SASP	0	Some concerns	Low risk	No concerns	Major concerns	No concerns	No concerns	Very low	["Within-study bias","Imprecision"]
5_ASA_Low:ED_AZA	0	Some concerns	Low risk	No concerns	Major concerns	No concerns	No concerns	Very low	["Within-study bias","Imprecision"]
5_ASA_Low:IFX	0	Some concerns	Low risk	No concerns	Major concerns	No concerns	No concerns	Very low	["Within-study bias","Imprecision"]
5_ASA_Low:Lactobacillus	0	No concerns	Low risk	No concerns	Major concerns	No concerns	No concerns	Low	["Imprecision"]
5_ASA_Low:Nitroimidazoles	0	No concerns	Low risk	No concerns	Some concerns	No concerns	No concerns	Moderate	["Imprecision"]
5_ASA_Low:Thiopurine_analogs	0	Some concerns	Low risk	No concerns	Major concerns	No concerns	No concerns	Very low	["Within-study bias","Imprecision"]
5_ASA_Low:VDZ	0	No concerns	Low risk	No concerns	Major concerns	No concerns	No concerns	Low	["Imprecision"]
5_ASA_Low:VitaminD	0	No concerns	Low risk	No concerns	Major concerns	No concerns	No concerns	Low	["Imprecision"]
ADA:ADA_Plus_Metronidazole	0	Some concerns	Low risk	No concerns	Major concerns	No concerns	No concerns	Very low	["Within-study bias","Imprecision"]
ADA:AZA_Plus_Curcumin	0	No concerns	Low risk	No concerns	Major concerns	No concerns	No concerns	Low	["Imprecision"]
ADA:AZA_Plus_Metronidazole	0	No concerns	Low risk	No concerns	Major concerns	No concerns	No concerns	Low	["Imprecision"]
ADA:Budesonide	0	Some concerns	Low risk	No concerns	No concerns	No concerns	No concerns	Moderate	["Within-study bias"]
ADA:Corticosteroids_Plus_SASP	0	Some concerns	Low risk	No concerns	No concerns	No concerns	No concerns	Moderate	["Within-study bias"]
ADA:ED_AZA	0	Some concerns	Low risk	No concerns	No concerns	No concerns	No concerns	Moderate	["Within-study bias"]
ADA:Lactobacillus	0	No concerns	Low risk	No concerns	No concerns	No concerns	No concerns	High	[]
ADA:Nitroimidazoles	0	No concerns	Low risk	No concerns	Major concerns	No concerns	No concerns	Low	["Imprecision"]
ADA:Placebo	0	No concerns	Low risk	No concerns	No concerns	No concerns	No concerns	High	[]
ADA:Tripterygium_glycosides	0	No concerns	Low risk	No concerns	Some concerns	No concerns	No concerns	Moderate	["Imprecision"]
ADA:VDZ	0	No concerns	Low risk	No concerns	No concerns	Some concerns	No concerns	Moderate	["Heterogeneity"]
ADA:VitaminD	0	No concerns	Low risk	No concerns	No concerns	No concerns	No concerns	High	[]
ADA_Plus_Metronidazole:AZA_Plus_Curcumin	0	Some concerns	Low risk	No concerns	No concerns	No concerns	No concerns	Moderate	["Within-study bias"]
ADA_Plus_Metronidazole:Budesonide	0	Some concerns	Low risk	No concerns	No concerns	No concerns	No concerns	Moderate	["Within-study bias"]
ADA_Plus_Metronidazole:Corticosteroids_Plus_SASP	0	Some concerns	Low risk	No concerns	No concerns	No concerns	No concerns	Moderate	["Within-study bias"]
ADA_Plus_Metronidazole:ED_AZA	0	Some concerns	Low risk	No concerns	No concerns	No concerns	No concerns	Moderate	["Within-study bias"]
ADA_Plus_Metronidazole:IFX	0	Some concerns	Low risk	No concerns	No concerns	No concerns	No concerns	Moderate	["Within-study bias"]
ADA_Plus_Metronidazole:Lactobacillus	0	Some concerns	Low risk	No concerns	No concerns	No concerns	No concerns	Moderate	["Within-study bias"]
ADA_Plus_Metronidazole:Nitroimidazoles	0	Some concerns	Low risk	No concerns	No concerns	No concerns	No concerns	Moderate	["Within-study bias"]
ADA_Plus_Metronidazole:Placebo	0	Some concerns	Low risk	No concerns	No concerns	No concerns	No concerns	Moderate	["Within-study bias"]
ADA_Plus_Metronidazole:Thiopurine_analogs	0	Some concerns	Low risk	No concerns	No concerns	No concerns	No concerns	Moderate	["Within-study bias"]
ADA_Plus_Metronidazole:Tripterygium_glycosides	0	Some concerns	Low risk	No concerns	No concerns	No concerns	No concerns	Moderate	["Within-study bias"]
ADA_Plus_Metronidazole:VDZ	0	Some concerns	Low risk	No concerns	No concerns	No concerns	No concerns	Moderate	["Within-study bias"]
ADA_Plus_Metronidazole:VitaminD	0	Some concerns	Low risk	No concerns	No concerns	No concerns	No concerns	Moderate	["Within-study bias"]
AZA_Plus_Curcumin:AZA_Plus_Metronidazole	0	No concerns	Low risk	No concerns	Some concerns	Some concerns	No concerns	Moderate	["Imprecision","Heterogeneity"]
AZA_Plus_Curcumin:Budesonide	0	Some concerns	Low risk	No concerns	Major concerns	No concerns	No concerns	Very low	["Within-study bias","Imprecision"]
AZA_Plus_Curcumin:Corticosteroids_Plus_SASP	0	Some concerns	Low risk	No concerns	Some concerns	No concerns	No concerns	Low	["Within-study bias","Imprecision"]
AZA_Plus_Curcumin:ED_AZA	0	Some concerns	Low risk	No concerns	Major concerns	No concerns	No concerns	Very low	["Within-study bias","Imprecision"]
AZA_Plus_Curcumin:IFX	0	Some concerns	Low risk	No concerns	Major concerns	No concerns	No concerns	Very low	["Within-study bias","Imprecision"]
AZA_Plus_Curcumin:Lactobacillus	0	No concerns	Low risk	No concerns	Some concerns	Some concerns	No concerns	Moderate	["Imprecision","Heterogeneity"]
AZA_Plus_Curcumin:Nitroimidazoles	0	No concerns	Low risk	No concerns	Major concerns	No concerns	No concerns	Low	["Imprecision"]
AZA_Plus_Curcumin:Placebo	0	No concerns	Low risk	No concerns	Some concerns	No concerns	No concerns	Moderate	["Imprecision"]
AZA_Plus_Curcumin:Tripterygium_glycosides	0	No concerns	Low risk	No concerns	Major concerns	No concerns	No concerns	Low	["Imprecision"]
AZA_Plus_Curcumin:VDZ	0	No concerns	Low risk	No concerns	Major concerns	No concerns	No concerns	Low	["Imprecision"]
AZA_Plus_Curcumin:VitaminD	0	No concerns	Low risk	No concerns	Major concerns	No concerns	No concerns	Low	["Imprecision"]
AZA_Plus_Metronidazole:Budesonide	0	Some concerns	Low risk	No concerns	No concerns	No concerns	No concerns	Moderate	["Within-study bias"]
AZA_Plus_Metronidazole:Corticosteroids_Plus_SASP	0	Some concerns	Low risk	No concerns	No concerns	No concerns	No concerns	Moderate	["Within-study bias"]
AZA_Plus_Metronidazole:ED_AZA	0	Some concerns	Low risk	No concerns	No concerns	No concerns	No concerns	Moderate	["Within-study bias"]
AZA_Plus_Metronidazole:IFX	0	Some concerns	Low risk	No concerns	Some concerns	No concerns	No concerns	Low	["Within-study bias","Imprecision"]
AZA_Plus_Metronidazole:Lactobacillus	0	No concerns	Low risk	No concerns	No concerns	No concerns	No concerns	High	[]
AZA_Plus_Metronidazole:Placebo	0	Some concerns	Low risk	No concerns	No concerns	No concerns	No concerns	Moderate	["Within-study bias"]
AZA_Plus_Metronidazole:Tripterygium_glycosides	0	Some concerns	Low risk	No concerns	Some concerns	No concerns	No concerns	Low	["Within-study bias","Imprecision"]
AZA_Plus_Metronidazole:VDZ	0	No concerns	Low risk	No concerns	No concerns	No concerns	No concerns	High	[]
AZA_Plus_Metronidazole:VitaminD	0	No concerns	Low risk	No concerns	No concerns	No concerns	No concerns	High	[]
Budesonide:Corticosteroids_Plus_SASP	0	Some concerns	Low risk	No concerns	Major concerns	No concerns	No concerns	Very low	["Within-study bias","Imprecision"]
Budesonide:ED_AZA	0	Some concerns	Low risk	No concerns	Major concerns	No concerns	No concerns	Very low	["Within-study bias","Imprecision"]
Budesonide:IFX	0	Some concerns	Low risk	No concerns	Some concerns	No concerns	No concerns	Low	["Within-study bias","Imprecision"]
Budesonide:Lactobacillus	0	Some concerns	Low risk	No concerns	Major concerns	No concerns	No concerns	Very low	["Within-study bias","Imprecision"]
Budesonide:Nitroimidazoles	0	Some concerns	Low risk	No concerns	No concerns	Some concerns	No concerns	Low	["Within-study bias","Heterogeneity"]
Budesonide:Thiopurine_analogs	0	Some concerns	Low risk	No concerns	Some concerns	No concerns	No concerns	Low	["Within-study bias","Imprecision"]
Budesonide:Tripterygium_glycosides	0	Some concerns	Low risk	No concerns	Major concerns	No concerns	No concerns	Very low	["Within-study bias","Imprecision"]
Budesonide:VDZ	0	Some concerns	Low risk	No concerns	Major concerns	No concerns	No concerns	Very low	["Within-study bias","Imprecision"]
Budesonide:VitaminD	0	Some concerns	Low risk	No concerns	Major concerns	No concerns	No concerns	Very low	["Within-study bias","Imprecision"]
Corticosteroids_Plus_SASP:ED_AZA	0	Some concerns	Low risk	No concerns	Major concerns	No concerns	No concerns	Very low	["Within-study bias","Imprecision"]
Corticosteroids_Plus_SASP:IFX	0	Some concerns	Low risk	No concerns	No concerns	Some concerns	No concerns	Low	["Within-study bias","Heterogeneity"]
Corticosteroids_Plus_SASP:Lactobacillus	0	Some concerns	Low risk	No concerns	Major concerns	No concerns	No concerns	Very low	["Within-study bias","Imprecision"]
Corticosteroids_Plus_SASP:Nitroimidazoles	0	Some concerns	Low risk	No concerns	No concerns	No concerns	No concerns	Moderate	["Within-study bias"]
Corticosteroids_Plus_SASP:Thiopurine_analogs	0	Some concerns	Low risk	No concerns	No concerns	No concerns	No concerns	Moderate	["Within-study bias"]
Corticosteroids_Plus_SASP:Tripterygium_glycosides	0	Some concerns	Low risk	No concerns	Some concerns	No concerns	No concerns	Low	["Within-study bias","Imprecision"]
Corticosteroids_Plus_SASP:VDZ	0	Some concerns	Low risk	No concerns	Major concerns	No concerns	No concerns	Very low	["Within-study bias","Imprecision"]
Corticosteroids_Plus_SASP:VitaminD	0	Some concerns	Low risk	No concerns	Major concerns	No concerns	No concerns	Very low	["Within-study bias","Imprecision"]
ED_AZA:IFX	0	Some concerns	Low risk	No concerns	Major concerns	No concerns	No concerns	Very low	["Within-study bias","Imprecision"]
ED_AZA:Lactobacillus	0	Some concerns	Low risk	No concerns	Major concerns	No concerns	No concerns	Very low	["Within-study bias","Imprecision"]
ED_AZA:Nitroimidazoles	0	Some concerns	Low risk	No concerns	Major concerns	No concerns	No concerns	Very low	["Within-study bias","Imprecision"]
ED_AZA:Placebo	0	Some concerns	Low risk	No concerns	Major concerns	No concerns	No concerns	Very low	["Within-study bias","Imprecision"]
ED_AZA:Tripterygium_glycosides	0	Some concerns	Low risk	No concerns	Major concerns	No concerns	No concerns	Very low	["Within-study bias","Imprecision"]
ED_AZA:VDZ	0	Some concerns	Low risk	No concerns	Major concerns	No concerns	No concerns	Very low	["Within-study bias","Imprecision"]
ED_AZA:VitaminD	0	Some concerns	Low risk	No concerns	Major concerns	No concerns	No concerns	Very low	["Within-study bias","Imprecision"]
IFX:Lactobacillus	0	Some concerns	Low risk	No concerns	Some concerns	No concerns	No concerns	Low	["Within-study bias","Imprecision"]
IFX:Nitroimidazoles	0	Some concerns	Low risk	No concerns	Major concerns	No concerns	No concerns	Very low	["Within-study bias","Imprecision"]
IFX:Tripterygium_glycosides	0	Some concerns	Low risk	No concerns	Major concerns	No concerns	No concerns	Very low	["Within-study bias","Imprecision"]
IFX:VDZ	0	No concerns	Low risk	No concerns	Major concerns	No concerns	No concerns	Low	["Imprecision"]
IFX:VitaminD	0	No concerns	Low risk	No concerns	Some concerns	Some concerns	No concerns	Moderate	["Imprecision","Heterogeneity"]
Lactobacillus:Nitroimidazoles	0	No concerns	Low risk	No concerns	No concerns	No concerns	No concerns	High	[]
Lactobacillus:Thiopurine_analogs	0	Some concerns	Low risk	No concerns	Some concerns	No concerns	No concerns	Low	["Within-study bias","Imprecision"]
Lactobacillus:Tripterygium_glycosides	0	No concerns	Low risk	No concerns	Some concerns	Some concerns	No concerns	Moderate	["Imprecision","Heterogeneity"]
Lactobacillus:VDZ	0	No concerns	Low risk	No concerns	Major concerns	No concerns	No concerns	Low	["Imprecision"]
Lactobacillus:VitaminD	0	No concerns	Low risk	No concerns	Major concerns	No concerns	No concerns	Low	["Imprecision"]
Nitroimidazoles:Thiopurine_analogs	0	No concerns	Low risk	No concerns	Major concerns	No concerns	No concerns	Low	["Imprecision"]
Nitroimidazoles:Tripterygium_glycosides	0	No concerns	Low risk	No concerns	Major concerns	No concerns	No concerns	Low	["Imprecision"]
Nitroimidazoles:VDZ	0	No concerns	Low risk	No concerns	Major concerns	No concerns	No concerns	Low	["Imprecision"]
Nitroimidazoles:VitaminD	0	No concerns	Low risk	No concerns	Some concerns	No concerns	No concerns	Moderate	["Imprecision"]
Placebo:Tripterygium_glycosides	0	No concerns	Low risk	No concerns	Some concerns	No concerns	No concerns	Moderate	["Imprecision"]
Thiopurine_analogs:VDZ	0	No concerns	Low risk	No concerns	Major concerns	No concerns	No concerns	Low	["Imprecision"]
Thiopurine_analogs:VitaminD	0	No concerns	Low risk	No concerns	Some concerns	Some concerns	No concerns	Moderate	["Imprecision","Heterogeneity"]
Tripterygium_glycosides:VDZ	0	No concerns	Low risk	No concerns	Major concerns	No concerns	No concerns	Low	["Imprecision"]
Tripterygium_glycosides:VitaminD	0	No concerns	Low risk	No concerns	Major concerns	No concerns	No concerns	Low	["Imprecision"]
VDZ:VitaminD	0	No concerns	Low risk	No concerns	Major concerns	No concerns	No concerns	Low	["Imprecision"]
