# Supplementary material for: Pharmacological Strategies for Preventing Postoperative Recurrence in Crohn’s Disease: A Systematic Review and Network Meta-Analysis of Randomized Controlled Trials
Source: Medicina (Kaunas). 2026 May 5;62(5):883. doi: 10.3390/medicina62050883 (PMC13208836; doi:10.3390/medicina62050883)
Supplement: Supplementary file 1 [file medicina-62-00883-s001.zip › Supplementary File S4 ER-CINeMA-Leagure.xlsx]

## Sheet: Supplementary File 4 ER-CINeMA-
5_ASA_High	0.984 (0.707, 1.369)	2.832 (1.456, 5.509)	2.732 (1.290, 5.785)	1.632 (0.882, 3.020)	2.486 (1.277, 4.840)	1.956 (1.212, 3.156)	1.128 (0.755, 1.685)	1.028 (0.535, 1.974)	1.356 (0.652, 2.816)	2.626 (1.736, 3.972)	2.128 (0.798, 5.674)	0.846 (0.416, 1.723)	0.876 (0.625, 1.229)	1.232 (0.794, 1.911)	0.967 (0.783, 1.195)	1.399 (1.052, 1.861)	1.275 (0.862, 1.886)	2.585 (1.230, 5.434)	0.984 (0.678, 1.429)	0.990 (0.575, 1.704)
1.016 (0.730, 1.415)	5_ASA_Low	2.879 (1.406, 5.891)	2.777 (1.252, 6.156)	1.659 (0.851, 3.235)	2.527 (1.236, 5.165)	1.988 (1.150, 3.437)	1.146 (0.704, 1.867)	1.045 (0.514, 2.122)	1.378 (0.634, 2.993)	2.669 (1.628, 4.375)	2.163 (0.781, 5.992)	0.860 (0.401, 1.845)	0.890 (0.575, 1.378)	1.253 (0.747, 2.099)	0.983 (0.694, 1.393)	1.422 (0.967, 2.091)	1.296 (0.875, 1.920)	2.628 (1.190, 5.805)	1.000 (0.629, 1.591)	1.006 (0.547, 1.851)
0.353 (0.182, 0.687)	0.347 (0.170, 0.711)	ADA	0.965 (0.375, 2.483)	0.576 (0.254, 1.310)	0.878 (0.372, 2.074)	0.691 (0.327, 1.459)	0.398 (0.190, 0.835)	0.363 (0.147, 0.894)	0.479 (0.192, 1.190)	0.927 (0.455, 1.889)	0.751 (0.235, 2.401)	0.299 (0.116, 0.769)	0.309 (0.152, 0.628)	0.435 (0.207, 0.916)	0.342 (0.177, 0.659)	0.494 (0.268, 0.913)	0.450 (0.220, 0.922)	0.913 (0.346, 2.406)	0.347 (0.168, 0.718)	0.349 (0.153, 0.798)
0.366 (0.173, 0.775)	0.360 (0.162, 0.798)	1.037 (0.403, 2.668)	ADA_Plus_Metronidazole	0.598 (0.242, 1.477)	0.910 (0.355, 2.331)	0.716 (0.402, 1.276)	0.413 (0.184, 0.927)	0.376 (0.144, 0.981)	0.496 (0.185, 1.332)	0.961 (0.430, 2.146)	0.779 (0.233, 2.603)	0.310 (0.114, 0.842)	0.321 (0.147, 0.699)	0.451 (0.221, 0.921)	0.354 (0.170, 0.737)	0.512 (0.249, 1.055)	0.467 (0.209, 1.042)	0.946 (0.341, 2.631)	0.360 (0.163, 0.798)	0.362 (0.149, 0.880)
0.613 (0.331, 1.133)	0.603 (0.309, 1.175)	1.735 (0.763, 3.942)	1.673 (0.677, 4.138)	AZA_Plus_Curcumin	1.523 (0.676, 3.432)	1.198 (0.597, 2.405)	0.691 (0.345, 1.384)	0.630 (0.265, 1.494)	0.830 (0.349, 1.975)	1.608 (0.820, 3.155)	1.304 (0.420, 4.046)	0.518 (0.209, 1.287)	0.537 (0.277, 1.038)	0.755 (0.376, 1.514)	0.593 (0.324, 1.085)	0.857 (0.497, 1.478)	0.781 (0.402, 1.518)	1.584 (0.622, 4.031)	0.603 (0.306, 1.188)	0.606 (0.276, 1.329)
0.402 (0.207, 0.783)	0.396 (0.194, 0.809)	1.139 (0.482, 2.692)	1.099 (0.429, 2.815)	0.657 (0.291, 1.480)	AZA_Plus_EEN	0.787 (0.375, 1.653)	0.454 (0.216, 0.951)	0.413 (0.168, 1.018)	0.545 (0.221, 1.346)	1.056 (0.514, 2.172)	0.856 (0.268, 2.734)	0.340 (0.132, 0.876)	0.352 (0.174, 0.715)	0.496 (0.236, 1.041)	0.389 (0.202, 0.751)	0.563 (0.308, 1.028)	0.513 (0.252, 1.046)	1.040 (0.395, 2.740)	0.396 (0.192, 0.818)	0.398 (0.174, 0.909)
0.511 (0.317, 0.825)	0.503 (0.291, 0.870)	1.448 (0.685, 3.059)	1.397 (0.784, 2.490)	0.835 (0.416, 1.675)	1.271 (0.605, 2.670)	AZA_Plus_Metronidazole	0.577 (0.327, 1.016)	0.525 (0.245, 1.129)	0.693 (0.311, 1.544)	1.343 (0.768, 2.346)	1.088 (0.377, 3.137)	0.433 (0.191, 0.978)	0.448 (0.265, 0.756)	0.630 (0.414, 0.958)	0.495 (0.315, 0.777)	0.715 (0.464, 1.104)	0.652 (0.373, 1.139)	1.322 (0.569, 3.072)	0.503 (0.291, 0.869)	0.506 (0.258, 0.993)
0.887 (0.593, 1.325)	0.872 (0.536, 1.421)	2.512 (1.197, 5.269)	2.423 (1.079, 5.441)	1.448 (0.723, 2.900)	2.205 (1.051, 4.623)	1.734 (0.985, 3.056)	Budesonide	0.911 (0.450, 1.845)	1.202 (0.541, 2.674)	2.329 (1.405, 3.859)	1.887 (0.683, 5.216)	0.751 (0.351, 1.604)	0.777 (0.505, 1.196)	1.093 (0.648, 1.844)	0.858 (0.610, 1.207)	1.241 (0.807, 1.909)	1.131 (0.669, 1.912)	2.293 (1.041, 5.050)	0.873 (0.551, 1.381)	0.878 (0.479, 1.608)
0.973 (0.507, 1.869)	0.957 (0.471, 1.945)	2.756 (1.118, 6.791)	2.658 (1.019, 6.934)	1.588 (0.669, 3.770)	2.419 (0.982, 5.959)	1.903 (0.886, 4.090)	1.097 (0.542, 2.222)	Ciprofloxacin	1.319 (0.510, 3.412)	2.555 (1.243, 5.253)	2.071 (0.663, 6.470)	0.823 (0.329, 2.061)	0.852 (0.436, 1.668)	1.199 (0.576, 2.497)	0.941 (0.508, 1.745)	1.362 (0.696, 2.663)	1.241 (0.595, 2.587)	2.516 (0.980, 6.455)	0.957 (0.480, 1.908)	0.963 (0.435, 2.132)
0.738 (0.355, 1.533)	0.726 (0.334, 1.577)	2.089 (0.840, 5.196)	2.015 (0.751, 5.411)	1.204 (0.506, 2.865)	1.834 (0.743, 4.527)	1.443 (0.648, 3.214)	0.832 (0.374, 1.850)	0.758 (0.293, 1.961)	ED_AZA	1.937 (0.887, 4.230)	1.570 (0.473, 5.211)	0.624 (0.232, 1.683)	0.646 (0.299, 1.395)	0.909 (0.408, 2.024)	0.714 (0.346, 1.470)	1.032 (0.526, 2.024)	0.941 (0.434, 2.038)	1.907 (0.692, 5.260)	0.726 (0.331, 1.592)	0.730 (0.303, 1.759)
0.381 (0.252, 0.576)	0.375 (0.229, 0.614)	1.079 (0.530, 2.197)	1.040 (0.466, 2.323)	0.622 (0.317, 1.220)	0.947 (0.460, 1.947)	0.745 (0.426, 1.301)	0.429 (0.259, 0.712)	0.391 (0.190, 0.805)	0.516 (0.236, 1.127)	IFX	0.810 (0.290, 2.264)	0.322 (0.149, 0.699)	0.334 (0.211, 0.526)	0.469 (0.276, 0.798)	0.368 (0.254, 0.534)	0.533 (0.359, 0.792)	0.486 (0.290, 0.814)	0.985 (0.441, 2.199)	0.375 (0.231, 0.607)	0.377 (0.202, 0.703)
0.470 (0.176, 1.253)	0.462 (0.167, 1.281)	1.331 (0.417, 4.252)	1.284 (0.384, 4.289)	0.767 (0.247, 2.381)	1.168 (0.366, 3.731)	0.919 (0.319, 2.650)	0.530 (0.192, 1.464)	0.483 (0.155, 1.509)	0.637 (0.192, 2.114)	1.234 (0.442, 3.447)	Interleukin10_4ug_kg_qd	0.398 (0.156, 1.016)	0.412 (0.152, 1.111)	0.579 (0.205, 1.632)	0.455 (0.174, 1.184)	0.658 (0.244, 1.775)	0.599 (0.212, 1.691)	1.215 (0.368, 4.006)	0.462 (0.169, 1.264)	0.465 (0.158, 1.370)
1.182 (0.580, 2.405)	1.162 (0.542, 2.493)	3.346 (1.301, 8.608)	3.228 (1.188, 8.768)	1.929 (0.777, 4.788)	2.937 (1.142, 7.554)	2.311 (1.023, 5.222)	1.332 (0.623, 2.848)	1.214 (0.485, 3.039)	1.602 (0.594, 4.316)	3.102 (1.431, 6.727)	2.514 (0.984, 6.423)	Interleukin10_8ug_kg_tid	1.035 (0.500, 2.144)	1.456 (0.664, 3.195)	1.143 (0.580, 2.253)	1.653 (0.799, 3.422)	1.506 (0.686, 3.310)	3.055 (1.142, 8.168)	1.163 (0.552, 2.449)	1.169 (0.503, 2.717)
1.142 (0.814, 1.601)	1.123 (0.726, 1.738)	3.233 (1.592, 6.565)	3.118 (1.430, 6.800)	1.864 (0.963, 3.606)	2.838 (1.398, 5.760)	2.233 (1.323, 3.767)	1.287 (0.836, 1.981)	1.173 (0.600, 2.296)	1.547 (0.717, 3.340)	2.997 (1.900, 4.729)	2.429 (0.900, 6.559)	0.966 (0.466, 2.001)	Lactobacillus	1.407 (0.874, 2.264)	1.104 (0.848, 1.437)	1.597 (1.101, 2.317)	1.455 (0.902, 2.348)	2.951 (1.382, 6.305)	1.123 (0.749, 1.684)	1.130 (0.642, 1.989)
0.811 (0.523, 1.259)	0.798 (0.476, 1.338)	2.298 (1.091, 4.839)	2.217 (1.085, 4.528)	1.325 (0.660, 2.657)	2.017 (0.961, 4.235)	1.587 (1.043, 2.414)	0.915 (0.542, 1.544)	0.834 (0.401, 1.737)	1.100 (0.494, 2.449)	2.131 (1.254, 3.621)	1.727 (0.613, 4.868)	0.687 (0.313, 1.507)	0.711 (0.442, 1.144)	Nitroimidazoles	0.785 (0.528, 1.166)	1.136 (0.737, 1.750)	1.035 (0.602, 1.777)	2.098 (0.929, 4.738)	0.799 (0.484, 1.318)	0.803 (0.424, 1.520)
1.034 (0.837, 1.278)	1.017 (0.718, 1.441)	2.928 (1.517, 5.651)	2.824 (1.356, 5.881)	1.688 (0.922, 3.091)	2.570 (1.332, 4.958)	2.022 (1.287, 3.177)	1.166 (0.829, 1.640)	1.062 (0.573, 1.970)	1.401 (0.680, 2.887)	2.714 (1.871, 3.939)	2.200 (0.844, 5.732)	0.875 (0.444, 1.725)	0.906 (0.696, 1.179)	1.274 (0.857, 1.893)	Placebo	1.447 (1.113, 1.881)	1.318 (0.885, 1.964)	2.673 (1.312, 5.447)	1.017 (0.748, 1.383)	1.023 (0.620, 1.687)
0.715 (0.537, 0.950)	0.703 (0.478, 1.034)	2.024 (1.096, 3.738)	1.952 (0.948, 4.021)	1.167 (0.676, 2.012)	1.777 (0.973, 3.245)	1.398 (0.906, 2.157)	0.806 (0.524, 1.239)	0.734 (0.376, 1.436)	0.969 (0.494, 1.900)	1.876 (1.263, 2.788)	1.521 (0.563, 4.105)	0.605 (0.292, 1.252)	0.626 (0.432, 0.908)	0.881 (0.571, 1.358)	0.691 (0.532, 0.899)	Thiopurine_analogs	0.911 (0.623, 1.333)	1.848 (0.865, 3.946)	0.703 (0.469, 1.053)	0.707 (0.402, 1.244)
0.784 (0.530, 1.160)	0.772 (0.521, 1.143)	2.221 (1.085, 4.549)	2.143 (0.959, 4.786)	1.280 (0.659, 2.489)	1.950 (0.956, 3.975)	1.534 (0.878, 2.681)	0.884 (0.523, 1.495)	0.806 (0.387, 1.681)	1.063 (0.491, 2.304)	2.059 (1.229, 3.452)	1.669 (0.591, 4.710)	0.664 (0.302, 1.459)	0.687 (0.426, 1.108)	0.967 (0.563, 1.660)	0.759 (0.509, 1.131)	1.097 (0.750, 1.605)	Tripterygium_glycosides	2.028 (0.897, 4.586)	0.772 (0.466, 1.277)	0.776 (0.409, 1.472)
0.387 (0.184, 0.813)	0.381 (0.172, 0.841)	1.095 (0.416, 2.887)	1.057 (0.380, 2.937)	0.631 (0.248, 1.607)	0.962 (0.365, 2.533)	0.756 (0.326, 1.758)	0.436 (0.198, 0.960)	0.397 (0.155, 1.020)	0.524 (0.190, 1.446)	1.016 (0.455, 2.268)	0.823 (0.250, 2.714)	0.327 (0.122, 0.875)	0.339 (0.159, 0.724)	0.477 (0.211, 1.076)	0.374 (0.184, 0.762)	0.541 (0.253, 1.156)	0.493 (0.218, 1.115)	VDZ	0.381 (0.175, 0.826)	0.383 (0.160, 0.914)
1.016 (0.700, 1.476)	1.000 (0.628, 1.591)	2.878 (1.393, 5.947)	2.776 (1.253, 6.150)	1.659 (0.842, 3.270)	2.526 (1.223, 5.218)	1.988 (1.151, 3.433)	1.146 (0.724, 1.814)	1.044 (0.524, 2.081)	1.378 (0.628, 3.021)	2.668 (1.647, 4.323)	2.163 (0.791, 5.912)	0.860 (0.408, 1.812)	0.890 (0.594, 1.334)	1.252 (0.759, 2.067)	0.983 (0.723, 1.336)	1.422 (0.949, 2.130)	1.296 (0.783, 2.144)	2.627 (1.210, 5.705)	VitaminD	1.006 (0.559, 1.809)
1.010 (0.587, 1.740)	0.994 (0.540, 1.829)	2.861 (1.252, 6.538)	2.760 (1.136, 6.708)	1.649 (0.752, 3.617)	2.512 (1.100, 5.737)	1.976 (1.007, 3.878)	1.139 (0.622, 2.088)	1.038 (0.469, 2.299)	1.370 (0.569, 3.299)	2.653 (1.422, 4.950)	2.150 (0.730, 6.334)	0.855 (0.368, 1.987)	0.885 (0.503, 1.558)	1.245 (0.658, 2.357)	0.977 (0.593, 1.612)	1.414 (0.804, 2.488)	1.288 (0.679, 2.443)	2.612 (1.094, 6.236)	0.994 (0.553, 1.788)	VSL3
